# Supplementary material for: Cysteamine Eye Drops in Hyaluronic Acid Packaged in Innovative Single-Dose Systems: Stability and Ocular Biopermanence
Source: Pharmaceutics. 2022 Oct 15;14(10):2194. doi: 10.3390/pharmaceutics14102194 (PMC9607622; doi:10.3390/pharmaceutics14102194)
Supplement: Supplementary file 1 [file pharmaceutics-14-02194-s001.zip]

Archive with 1 entries (1 files):
- pharmaceutics-1959226-supplementary.pdf
